# Supplementary material for: Bacteriological quality of drinking water and its associated factors in Ethiopia: A systematic review and meta-analysis
Source: PLoS One. 2025 Jan 3;20(1):e0310731. doi: 10.1371/journal.pone.0310731 (PMC11698375; doi:10.1371/journal.pone.0310731)
Supplement: S3 File — (XLSX) [file pone.0310731.s003.xlsx]

## Sheet: Sheet1
yearcat	year	Authors	Authors(year)	Regions	Regionscat	Regionscat1	Regioncat	type of water source	Methods of etecetion	sample size	samplesizecat	samplesizecat1	Tcobs	TC (preva)	FCobs	FC (preva)	Termothorant (obs)	Termothorant (preva)	Ecoliobs	E.coli (preva)	presence of anima dung around wasource	LC	UC	absence of fencing	LC	UC	Drawing water using a bucket with rope/dipping	LC	UC	Unsanitary well cover	LC	UC	uimproved sanitation	LC	UC	Having animal share in the house	LC	UC	Absence of HH water tx	LC	UC	No hand washing before water collection	LC	UC	presence of pollution sources within 10 m	LC	UC	noriskobse	norisk (preval)
Before 2020	2018	Bedada et al	Bedada et al (2018)	five regions	Other region	1		treated, untreated and bottled water	MPN	218	Large (≥200 sample)	1	113	51.8	84	38.5	0		52	23.9
2020 and after	2020	Wolde et al	Wolde et al (2020)	AA	Addis Ababa	2		public taps, service reservoirs, spring and wells	direct microscopy examination and P-A	2976	Large (≥200 sample)	1	204	7	77	3
Before 2020	2008	Bedada et al	Bedada et al (2018)	various regions of Ethiopia	Other region	1		bottled water	MPN	222	Large (≥200 sample)	1	2	0.9	1	0.5	0		1	0.5
2020 and after	2021	Sitotaw et al	Sitotaw et al (2021)	amhara	Other region	1		reserviour, tap and HH container	Memberane filtaration	90	Small (< 200 sample)	2	80	89	69	77
Before 2020	2014	Abera et al	Abera et al (2014)	amhara	Amhara	3		spring reservior and tap	MPN	140	Small (< 200 sample)	2	30	21.4	26	18.6			25	17.8
2020 and after	2021	Ashuro et al	Ashuro et al (2021)	Sidama	Sidama	4		Dug well and spring	Memberane filtaration	213	Large (≥200 sample)	1							107	50.2	7.9	1.9	32.4	7.1	1.3	40.2	7.3	1.6	33.4	3.4	1.1	10.4													7.9	1.9	32.4
Before 2020	2013	Amenu et al	Amenu et al (2013)	Dire Dawa	Other region	1		well, spring and household tat	Memberane filtaration	90	Small (< 200 sample)	2	81	90	68	75.5
2020 and after	2020	Gebrewahd et al	Gebrewahd et al (2020)	Tigray	Tigray	5		Hand pump and spring	MPN	290	Large (≥200 sample)	1	84	29	10	3.4			59	62.8	7.78	6.506	79.81	6.41	8.42	124.37																			1.23	0.095	16.125
2020 and after	2021	Sebsibe et al	Sebsibe et al (2021)	Oromia	Oromia	6		Tap and reserviour	Memberane filtaration	250	Large (≥200 sample)	1	62	24.8	44	17.6
Before 2020	2014	Damtie et al	Damtie et al (2014)	amhara	Amhara	3		well, spring and tap	rapid microbiological test strips	71	Small (< 200 sample)	2	46	64.8
Before 2020	2004	Admassu et al	mengesha/Admassu et al (2004)	amhara	Amhara	3		spring , well and water lines	NR	70	Small (< 200 sample)	2	25	35.7	18	25.7			16	22.8
Before 2020	2014	Amenu et al	Amenu et al (2014)	Oromia	Oromia	6		Hand dung well, borehole, spring, dugouts and Rainwater from roof		233	Large (≥200 sample)	1							128	54.9
2020 and after	2021	Sitotaw	Sitotaw B (2021)	amhara	Amhara	1		bore hole, reservior, tap and cointaires	Memberane filtaration	120	Small (< 200 sample)	2	115	95.8	89	74.2
Before 2020	2017	Negera et al	edesa/Negera et al (2017)	Oromia	Oromia	6		river, spring, well and hand pipe	MPN	93	Small (< 200 sample)	2	70	75.2	61	65.5			57	61.3
Before 2020	2016	Abera et al	Abera et al (2016)	amhara	Amhara	3		pipline, reservior, spring and dug well	MPN	1030	Large (≥200 sample)	1	460	44.7	287	27.9			299	29
2020 and after	2021	Asefa et al	alemyshet/Asefa et al (2021)	Harari	Other region	1		deep well, hallow well, public tap	Memberane filtaration	448	Large (≥200 sample)	1			359	80.1	0																2.81	1.31	6.01	3.73	1.66	8.37	3.42	1.6	7.31	7.04	2.22	22.3
Before 2020	2018	Bekuretsion et al	Bekuretsion et al (2018)	Tigray	Tigray	5		hand pump bolehole	Memberane filtaration	75	Small (< 200 sample)	2	11	15					3	4																			2.66	0.944	7.508				5.1	1.23	21.1
2020 and after	2020	Alemayehu et al	Alemayehu et al (2020)	SNNPR	Other region	1		Boreholes, spring and wells		340	Large (≥200 sample)	1							152	44.7
2020 and after	2021	Girmay et al	Girmay et al (2021)	AA	Addis Ababa	2		water storage	MF methods	125	Small (< 200 sample)	2							35	28.5							6.9	1.2	39.63																			68	55.3
Before 2020	2011	Tabor et al	Tabor et al (2011)	amhara	Amhara	3		Tap and household water		70	Small (< 200 sample)	2	47	67.1	45	64.3
Before 2020	2015	Berhan et al	Berhan et al (2015)	Sidama	Sidama	4		spring and well	NR	21	Small (< 200 sample)	2																																				1	17
Before 2020	2015	Eliku et al	Eliku et al (2015)	Oromia	Oromia	6		Tap	MF methods	52	Small (< 200 sample)	2																																				13	25
2020 and after	2023	Berihun et al	Berihun et al (2023)	Amhara	Amhara	3		Tap		412	Large (≥200 sample)	1			272	66											4.377	1.38	7.17										4.82	1.73	13.44
Before 2020	2013	Tsega et al	Tsega et al (2013)	Amhara	Amhara	3		tap, protected and open dug well, spring		53	Small (< 200 sample)	2	44	83	19	35.8
Before 2020	2018	Feleke et al	Feleke et al (2018)	amhara	Amhara	3		stored drinking water		135	Small (< 200 sample)	2			114	84.4																																21	15.5
Before 2020	2016	Asfaw et al	Asfaw et al (2016)	Jijiga	Other region	1		container, pipeline, water reservoir, ‘Beyollie’, and main sources		125	Small (< 200 sample)	2							65	52
[truncated: 8 more columns]
